# Supplementary material for: Heated Corn Oil and 2,4-Decadienal Suppress Gastric Emptying and Energy Intake in Humans
Source: Nutrients. 2021 Apr 15;13(4):1304. doi: 10.3390/nu13041304 (PMC8071276; doi:10.3390/nu13041304)
Supplement: Supplementary file 1 [file nutrients-13-01304-s001.zip]

Archive with 1 entries (1 files):
- nutrients-1128407-supplementary.pdf
